# Supplementary material for: Galectin-1 Modulates the Fusogenic Activity of Placental Endogenous Retroviral Envelopes
Source: Viruses. 2023 Dec 16;15(12):2441. doi: 10.3390/v15122441 (PMC10747188; doi:10.3390/v15122441)
Supplement: Supplementary file 1 [file viruses-15-02441-s001.zip]

Archive with 2 entries (2 files):
- Supplementary Data 1.xlsx
- Supplementary Figure 1.pdf
